# Supplementary material for: Erector Spinae Plane Block Versus Thoracic Paravertebral Block for Postoperative Analgesia in Thoracic Surgery: A Systematic Review and Meta-Analysis of Randomized and Observational Studies
Source: J Clin Med. 2026 Feb 9;15(4):1370. doi: 10.3390/jcm15041370 (PMC12942579; doi:10.3390/jcm15041370)
Supplement: Supplementary file 1 [file jcm-15-01370-s001.zip]

Archive with 17 entries (17 files):
- Figure S3 meta rest TSA_revision.png
- Figure S4 meta cough_revision (2nd).png
- Figure S5 meta cough sensitivity_revision (2nd).png
- Figure S6 meta cough TSA_revision.png
- Figure S7 meta Opioid_revision.png
- Figure S8 meta Opioid sensitivity_revision.png
- Figure S9 meta Opioid TSA_revision.png
- Figure S10 meta PONV Hypotension_revision.png
- Figure S11 meta PONV Hypotension sensitivity_revision.png
- Figure S12 meta PONV HypotensionTSA_revision.png
- File S1_PRISMA_2020_checklist.pdf
- File S2_Search term.pdf
- Table S1 _table 4_ The summary of meta_analysis and trial sequential analysis.pdf
- Table S2 _Table 5. Certainty of evidence.pdf
- Doc S1_Figure S13_publication bias assessment.pdf
- Figure S1 meta rest_revision.png
- Figure S2 meta rest sensitivity_revision_(2nd).png
